# Supplementary material for: Effects of Probiotics on Intermediate Cardiovascular Outcomes in Patients with Overweight or Obesity: A Systematic Review and Meta-Analysis
Source: J Clin Med. 2023 Mar 28;12(7):2554. doi: 10.3390/jcm12072554 (PMC10095238; doi:10.3390/jcm12072554)
Supplement: Supplementary file 1 [file jcm-12-02554-s001.zip]

Archive with 1 entries (1 files):
- jcm-2190585-supplementary.pdf
